# Supplementary material for: A bio-inspired microwave wireless system for constituting passive and maintenance-free IoT networks
Source: Natl Sci Rev. 2024 Dec 9;12(2):nwae435. doi: 10.1093/nsr/nwae435 (PMC11737395; doi:10.1093/nsr/nwae435)
Supplement: nwae435_Supplemental_Files [file nwae435_supplemental_files.zip]

Archive with 5 entries (5 files):
- Supplementary Information.pdf
- Video_S1.mp4
- Video_S2.mp4
- Video_S3.mp4
- Video_S4.mp4
